# Supplementary material for: The aerobic diagenesis of Mesoproterozoic organic matter
Source: Sci Rep. 2018 Sep 6;8:13324. doi: 10.1038/s41598-018-31378-6 (PMC6127340; doi:10.1038/s41598-018-31378-6)
Supplement: Supplementary file 1 — Supplementary Dataset [file 41598_2018_31378_MOESM1_ESM.xlsx]

## Sheet: Core samples data
The aerobic diagenesis of Mesoproterozoic organic matter Xiaomei Wang1, Wenzhi Zhao1, Shuichang Zhang1*, Huajian Wang1, Jin Su1, Donald E. Canfield2, Emma U. Hammarlund2 1Key Laboratory of Petroleum Geochemistry, Research Institute of Petroleum Exploration and Development, China National Petroleum Corporation, Beijing 100083, China 2Institute of Biology and Nordic Center for Earth Evolution (Nord…
Core data
Sample No.	Lithology	Depth	TOC	C30-Hopane	C30*-Rearranged Hopane	C30**-Rearranged Hopane	C19TT	C24TT	DBF	FeT	FeHR	FeHR/FeT
		m	wt%	μg/g TOC	μg/g TOC	μg/g TOC	μg/g TOC	μg/g TOC	μg/g TOC	wt%	wt%
S-10	black argillaceous rock	221.42	3.34	3.04089	2.10249	1.05314	2.654	1.79891	0.784251	2.28667	0.786927	0.344137
3-14	black argillaceous rock	222.35	5	5.36304	2.37733	1.04727	2.60021	2.16236	0.630747	3.50714	0.759687	0.216612
S-11	black argillaceous rock	224.66	3.16	4.65935	2.70122	1.2732	2.93479	2.21445	0.485724	2.63594	0.968629	0.36747
3-15	black argillaceous rock	225.61	3.01	3.99514	1.5969	0.725031	2.24576	1.57245	0	8.98734	1.81765	0.202246
S-12	black argillaceous rock	227.94	2.43	2.43126	1.61518	0.729535	2.29078	1.56176	0.453589	6.84481	4.29027	0.626791
3-16	black argillaceous rock	228.87	2.9	3.42748	2.36091	1.08242	2.54845	1.922	0.530628	4.83086	1.3634	0.282228
3-17	black argillaceous rock	232.13	3.17	2.49558	1.45071	0.599187	2.51215	1.36224	1.02211	2.67601	0.785288	0.293455
S-13	black argillaceous rock	234.46	3.07	-	4.86037	1.60354	3.66185	6.14926	0.590351	2.48812	0.912337	0.366677
3-18	black argillaceous rock	235.39	2.51	3.74429	1.80875	0.755318	2.53806	1.63727	0.544917	3.55445	1.26551	0.356036
S-14	black argillaceous rock	237.72	1.87	3.36494	2.09067	1.02832	3.00619	1.84739	0.73988	2.97213	1.96212	0.660173
3-19	black argillaceous rock	238.65	1.51	6.19691	3.12213	1.21947	3.33953	2.74311	1.30999	6.58676	2.19779	0.333667
S-15	black argillaceous rock	240.98	3.83	5.74088	2.38501	0.964024	2.28566	2.07322	0.379418	4.18867	2.57097	0.613792
3-20	black argillaceous rock	241.91	2.48	3.96569	2.74259	1.25052	2.6438	2.28016	0.738382	4.79116	1.43373	0.299245
3-21	black argillaceous rock	245.17	3.47	4.67012	2.15394	0.852615	2.55313	1.93773	0.756462	4.72056	1.19093	0.252286
S-16	black argillaceous rock	247.5	2.23	4.61463	1.0347	0.383677	1.47128	1.13651	0.685296	2.49289	1.45505	0.583678
3-22	black argillaceous rock	248.43	2.44	1.46781	0.412168	0.135159	0.419794	0.388675	1.31474	3.88414	1.56218	0.402195
S-17	black argillaceous rock	250.76	3.03	-	4.99757	1.62286	2.94625	6.83714	1.15671	6.62303	2.07093	0.312686
3-23	black argillaceous rock	251.69	2.01	-	-	-	-	-	-	7.93317	3.32994	0.419749
3-24	black argillaceous rock	254.54	2.52	8.36036	3.37958	1.36968	3.39131	2.9675	1.23522	3.42713	1.10729	0.323096
2-1	kelly siliceous rock	265.9	0.14	-	-	-	-	-	-	1.93149	0.87282	0.451889
2-2	kelly siliceous rock	266.9	0.19	8.64826	3.38539	1.33734	10.6954	7.80767	0.984978	2.06206	0.960838	0.46596
2-3	kelly siliceous rock	267.9	0.14	10.3449	2.1333	0.945689	7.49387	3.55893	4.34322	1.83974	0.724056	0.393565
2-4	kelly siliceous rock	268.9	0.19	6.46384	1.38571	0.572182	2.39357	1.9424	1.7787	1.6938	0.820157	0.484213
2-5	grey siliceous rock	269.9	0.81	48.6828	17.692	7.66576	20.3615	15.4869	12.9402	1.17682	0.319262	0.271293
2-6	grey siliceous rock	270.9	0.12	19.7384	10.1993	4.28119	16.5452	11.4036	9.213	1.54371	0.574285	0.372016
2-7	grey siliceous rock	271.9	0.37	18.0694	10.2823	3.75919	10.039	7.54234	3.93107	1.28469	0.330013	0.256883
S-18	black shale	273.05	5.53	33.5619	14.211	5.48209	9.35375	10.4668	2.3035	1.11352	0.434899	0.390561
2-8	black shale	273.9	5.55	14.4201	6.22822	2.31007	6.76919	5.573	1.45662	3.14446	0.829958	0.263943
2-9	black shale	275.9	4.44	29.1312	16.7768	5.93241	13.9021	10.8867	2.40361	1.63998	0.541454	0.33016
2-10	black shale	276.9	14.9	68.3516	40.4274	13.45	34.109	34.1315	6.9729	1.83775	0.619557	0.337128
S-19	black siliceous rock	277.45	0.63	62.8777	34.8864	12.815	24.1817	22.6954	2.67988	2.46121	0.499611	0.202994
2-11	black shale	277.9	2.76	47.0793	26.5423	10.7564	30.6948	23.0742	3.91325	2.07615	0.672675	0.324001
2-12	black shale	278.9	4.28	14.1732	7.69021	3.31754	9.74855	6.34427	2.25188	2.44612	0.679533	0.2778
S-20	black shale	279.25	7.49	17.2213	10.5676	4.21962	10.3206	6.47263	2.04	1.51932	0.418252	0.275288
2-13	black siliceous rock	279.9	1	37.5967	16.7884	6.66184	19.0103	12.5201	4.43171	1.17081	0.464636	0.396849
2-14	black siliceous rock	281.9	0.96	14.1479	7.40398	2.69729	5.40292	3.45421	1.0461	0.97631	0.367381	0.376296
2-15	black shale	283.9	14.96	46.5908	26.5511	11.168	17.9951	12.7234	1.95496	1.20399	0.284792	0.236539
S-21	black shale	284.5	7.88	56.7812	12.4915	4.32165	7.57516	11.4658	0.5646	1.82541	0.94029	0.515111
2-16	black siliceous rock	285.9	1.01	5.73116	3.44212	1.40225	3.28525	2.5729	0.815919	1.83718	0.538253	0.292977
2-17	black siliceous rock	287.9	1.05	1.69559	0.375779	0.131127	0.184161	0.413113	0.635466	1.91647	0.52639	0.274667
2-18	black siliceous rock	288.9	1.66	14.3924	5.34678	1.98748	2.59255	4.53552	2.74296	2.97652	0.785047	0.263747
S-22	black shale	289.89	9.46	-	-	-	-	-	-	1.03918	0.262277	0.252387
2-19	grey siliceous rock	289.9	5.39	18.0902	6.34918	2.71954	13.2484	7.34314	2.17093	2.90404	1.08529	0.373717
2-20	grey siliceous rock	289.91	0.84	18.4686	7.7005	3.09589	5.42294	5.4186	1.17478	3.88625	1.11628	0.287238
2-21	cyan argillaceous rock	290.9	0.32	21.366	2.79097	1.81312	5.72112	3.91513	1.2187	3.37627	0.940774	0.278643
2-22	cyan argillaceous rock	291.9	0.48	44.1902	4.41301	2.14122	4.7323	7.25907	0.958173	3.6728	1.06778	0.290726
2-23	cyan argillaceous rock	292.9	0.2	8.63927	2.95318	1.40602	4.00544	2.53059	0.749331	3.64195	0.973923	0.267418
2-24	cyan argillaceous rock	293.9	0.24	12.6266	1.03235	0.291338	0.49718	1.51262	0.0327331	3.84545	1.13373	0.294823
2-25	cyan argillaceous rock	297.9	0.12	8.52446	3.92763	1.72485	2.96892	2.37188	0.617375	4.29036	1.2576	0.293123
Outcrop data
Sample No.	Lithology	Depth	TOC
			wt%
136	black argillaceous rock	220.7	4.36
135	black argillaceous rock	221.7	4.4
134	black argillaceous rock	222.7	4.82
133	black argillaceous rock	223.7	4.76
132	black argillaceous rock	224.7	3.95
131	black argillaceous rock	225.7	5.04
130	black argillaceous rock	226.7	3.55
129	black argillaceous rock	227.7	4.26
128	black argillaceous rock	228.7	1.89
127	black argillaceous rock	229.7	2.18
126	gray argillaceous rock	230.7	0.73
125	black argillaceous rock	231.7	3.25
124	black argillaceous rock	232.7	1.81
123	black argillaceous rock	233.7	2.55
122	black argillaceous rock	234.7	2.4
121	black argillaceous rock	235.7	3.58
120	black argillaceous rock	236.7	2.68
119	black argillaceous rock	237.7	1.96
118	black argillaceous rock	238.7	2.64
117	black argillaceous rock	239.7	2.84
116	black argillaceous rock	240.7	2.32
115	black argillaceous rock	241.7	2.61
114-1	celadon argillaceous rock	242.7	0.36
114	black argillaceous rock	243.6	2.61
113	gray argillaceous rock	243.7	0.78
112	black argillaceous rock	255	3.1
111	gray argillaceous rock	255.06	0.74
110	black argillaceous rock	255.07	4.18
109	celadon argillaceous rock	255.09	0.47
108	black argillaceous rock	255.1	4.06
107	celadon argillaceous rock	255.13	0.5
106	black argillaceous rock	255.15	4.69
105	celadon argillaceous rock	255.19	0.4
104	black argillaceous rock	255.21	5.59
103	gray argillaceous rock	255.24	0.68
102	black argillaceous rock	255.26	6.09
101	celadon argillaceous rock	255.27	0.49
100	black argillaceous rock	255.28	4.25
99	black chert	255.3	0.58
98	black shale	255.31	4.33
97	gray shale	255.41	1.3
96	black shale	255.42	6.17
95	gray chert	255.49	0.61
94	black shale	255.52	5.25
93	gray chert	255.57	0.57
92	black shale	255.58	2.98
91	gray chert	255.63	0.28
90	black shale	255.68	4.5
89	gray chert	255.78	0.26
88	black shale	255.8	2.97
87	gray chert	255.9	0.37
86	black shale	255.91	4.73
85	gray chert	255.98	0.39
84	green shale	256	0.05
83	gray shale	257	0.7
82	green chert	258.9	0.07
81	green chert	259	0.15
80	green shale	259.6	0.1
79	green chert	259.7	0.13
78	black shale	260.2	2.86
77	black shale	260.3	6.03
76	gray chert	262.3	0.5
75-1	green chert	262.4	0.14
75	gray chert	263.5	0.46
74	black shale	263.9	7.75
73-2	black chert	264	0.71
73-1	black shale	264.1	4.14
73	black shale	264.2	5.81
72	gray chert	264.9	0.32
71-2	green shale	265	0.17
71-1	black shale	265.5	3.54
71	black chert	265.7	0.56
70	black shale	265.9	5.74
69	gray chert	265.9	0.29
68	black chert	266.9	0.96
67	black shale	267.8	1.71
66	black shale	267.9	6.09
64-1	black shale	269.9	5.4
64	black shale	270.5	8.82
63	black chert	270.9	1.09
62	black shale	271.9	8.92
61	black shale	272.2	14
60	black chert	273.1	0.87
59	black chert	273.2	0.73
58	black shale	274.5	10.9
57	black shale	275.7	7.31
56	black shale	276.7	11
55	chert	277.3	0.75
54	chert	277.4	0.32
53	black shale	278.2	2.72
51	black shale	279.3	6.12
50	chert	279.6	0.4
49	black shale	279.7	2.74
48	chert	279.8	0.1
47	green shale	280.8	0.2
46	chert	281	0.41
45	black shale	282	14.9
44	chert	282.2	0.67
43	gray shale	282.5	0.48
42	black shale	283.6	10.3
41	black shale	283.7	13
40	black shale	284.5	13.6
39	black shale	284.6	17.1
38	black chert	285.7	2.34
37	black shale	285.8	16.9
36	black chert	286.9	1.05
35	black shale	288.1	20
34	black chert	288.2	1.42
33	black shale	289.1	13
32	black shale	289.2	17.4
31	black shale	289.8	20
30	black chert	290	1.14
29	black shale	291	10.8
28	black shale	291.9	15.4
27	black chert	293.4	1.05
26	black shale	293.9	8.27
25	black shale	295.3	6.43
24	cyan argillaceous rock	296.7	0.44
23	cyan argillaceous rock	296.8	0.34
22	black shale	297.6	7.47
21	black shale	297.7	12.8
20	cyan argillaceous rock	298.7	0.6
